# Supplementary material for: A Tetravalent Biparatopic Antibody Causes Strong HER2 Internalization and Inhibits Cellular Proliferation
Source: Life (Basel). 2021 Oct 29;11(11):1157. doi: 10.3390/life11111157 (PMC8624325; doi:10.3390/life11111157)
Supplement: Supplementary file 1 [file life-11-01157-s001.zip]

Archive with 1 entries (1 files):
- life-1345996-supplementary.pdf
